# Supplementary material for: Pulmonary Immune Cell Landscape Altered by Exposure to HIV, Schistosoma and Their Combination
Source: Int J Mol Sci. 2026 Jun 16;27(12):5426. doi: 10.3390/ijms27125426 (PMC13300048; doi:10.3390/ijms27125426)
Supplement: Supplementary file 1 [file ijms-27-05426-s001.zip]

Archive with 1 entries (1 files):
- ijms-4322390-supplementary.pdf
